# Supplementary material for: Efficient exploration of pan-cancer networks by generalized covariance selection and interactive web content
Source: Nucleic Acids Res. 2015 May 7;43(15):e98. doi: 10.1093/nar/gkv413 (PMC4551906; doi:10.1093/nar/gkv413)
Supplement: SUPPLEMENTARY DATA [file supp_gkv413_nar-03235-met-n-2014-File009.zip]

Archive with 42 entries (38 files):
- CodeMatlab/
- CodeMatlab/ADMMk/
- CodeMatlab/ADMMk/ADMMk.m
- CodeMatlab/ADMMk/ElNet.m
- CodeMatlab/ADMMk/flsaKADMM.m
- CodeMatlab/ADMMk/flsaLF.m
- CodeMatlab/ADMMk/Fuse2.m
- CodeMatlab/ADMMk/fusePl.m
- CodeMatlab/ADMMk/l2adaptMat.m
- CodeMatlab/ADMMk/objective.m
- CodeMatlab/ADMMk/readme.txt
- CodeMatlab/ADMMk/softthresh.m
- CodeMatlab/cluster/
- CodeMatlab/cluster/ADMMfused_launch.m
- CodeMatlab/cluster/ADMMkModules.m
- CodeMatlab/cluster/BootRun_sequentialCold.m
- CodeMatlab/cluster/clusterGlue.m
- CodeMatlab/cluster/clusterLaunch.m
- CodeMatlab/cluster/clusterSaveSettings.m
- CodeMatlab/cluster/clusterStart.m
- CodeMatlab/cluster/clusterSummarizeBoots.m
- CodeMatlab/cluster/ElNetCall.m
- CodeMatlab/cluster/ElNetCall_v2.m
- CodeMatlab/cluster/ElNetSelRows.m
- CodeMatlab/cluster/Main.m
- CodeMatlab/cluster/mysave.m
- CodeMatlab/cluster/readme.txt
- CodeMatlab/cluster/startClusterGlue.m
- CodeMatlab/cluster/startClusterSummarizeBoots.m
- CodeMatlab/prepare_S_Lp/
- CodeMatlab/prepare_S_Lp/blockRearrangeData.m
- CodeMatlab/prepare_S_Lp/bootstrapColumns.m
- CodeMatlab/prepare_S_Lp/computeSmatrix.m
- CodeMatlab/prepare_S_Lp/constructLprior.m
- CodeMatlab/prepare_S_Lp/corrFast.m
- CodeMatlab/prepare_S_Lp/getGroups.m
- CodeMatlab/prepare_S_Lp/getPvalues.m
- CodeMatlab/prepare_S_Lp/kmplot.m
- CodeMatlab/prepare_S_Lp/logrank.m
- CodeMatlab/prepare_S_Lp/readme.txt
- CodeMatlab/prepare_S_Lp/syncColumns.m
- CodeMatlab/readme.txt
