# Supplementary material for: Efficient exploration of pan-cancer networks by generalized covariance selection and interactive web content
Source: Nucleic Acids Res. 2015 May 7;43(15):e98. doi: 10.1093/nar/gkv413 (PMC4551906; doi:10.1093/nar/gkv413)
Supplement: SUPPLEMENTARY DATA [file supp_gkv413_nar-03235-met-n-2014-File009.zip › CodeMatlab/ADMMk/ADMMk.m]

function [X,xi,Z,U,history,converged,logL]=ADMMk(S,n,delta,l1,l2,rho,alpha,method,lik,X,xi,Z,U,rhoUpdate,varargin)
% ADMMk MAIN function for calculating networks
% See "Boyd S, Parikh N, et al. (2011) Distributed optimization and 
% statistical learning via the alternating direction method of multipliers.
% Foundations and Trends in Machine Learning 3: 1?122"
% IN: S - (p x p x K)-correlation matrix (K = #of cancers)
%     n - (1 x K) vector of number of patients in each cancer
%     delta - sample size correction factor
%     l1 - lambda1, scalar or (p x p)-matrix
%     l2 - lambda2
%     rho - convergence factor, a good value is n or 2*n
%     alpha - elastic net parameter
%     method - 'ElNet' for elastic net, 'Fuse2' for full fuse model
%     lik - 1 if the likelihood should be calculated, 0 otherwise
%     X - start value for "warm start"
%     xi - start value for "warm start"
%     Z - start value for "warm start"
%     U - start value for "warm start"
%     rhoUpdate - 1 if rho should be updated, 0 otherwise. (affects convergence)
% OUT: 
%     Z - RESULTING NETWORK


% store starting values;

Xo=X;
Zo=Z;
Uo=U;

if ~isempty(varargin)
    canceridx = varargin{1};
    if length(varargin) ==2
        debugfid = varargin{2};
    else
        debugfid = fopen('debug.txt', 'w');
    end
else
    canceridx = 1:size(S,3);
    debugfid = fopen('debug.txt', 'w');
end
t_start = tic;
converged = 0;
logL = NaN;
QUIET    = 0;
MAX_ITER = 300;%1000
ABSTOL   = 1e-3;%4
RELTOL   = 1e-2;%2

beta = 1.5;
mu = 10;
tau = 1.1;
% done = 0;

if lik==1
    history = struct('objval',[],'r_norm',[],'s_norm',[],'eps_pri',[],'eps_dual',[]);
else
    history = struct('r_norm',[],'s_norm',[],'eps_pri',[],'eps_dual',[]);
end
if sum(sum(sum(abs(l2)))) == 0
    method = 'ElNet';
end

% Check for penalization method
if strcmp('ElNet', method)
    methodcall= 'Z = ElNet(A,nd,l1/rho,alpha,I);';
elseif strcmp('Fuse2', method)
    methodcall= '[Z,~] = Fuse2(A,l1/rho,l2/rho,alpha,I,cK);';
else
    error(['There is no method called: ', method,]);
end

% Initial values
[~,p,K] = size(S);

if isempty(X)
    flg = 0;
    X = zeros(p,p,K);
else
    flg = 1;
end
if isempty(xi)
    xi = zeros(p,K);
end
if isempty(Z)
    Z = zeros(p,p,K);
    for k = 1:K
        Z(:,:,k) = (S(:,:,k)+0.1*eye(p))\eye(p);
        Z(:,:,k) = tril(Z(:,:,k));
        Z(:,:,k) = Z(:,:,k) + tril(Z(:,:,k), -1)';
    end
    % index of pairs not worth visiting
    if length(l1) > 1
        I = l1 >10;
    else
        I = zeros(p);
    end
else
    I = sum(abs(Z),3)==0;
end

if strcmp('Fuse2', method)
    I = I(tril(true(p)));
end

if isempty(U)
    U = zeros(p,p,K);
end

% Check dimensions for l1, l2
[l1d1,~,l1d3]=size(l1);
[l2d1,l2d2]=size(l2);
if strcmp('Fuse2', method)
    if l1d1==1
        l1 = repmat(l1,0.5*p*(p+1),K);
    elseif l1d1==p && l1d3==1
        l1 = l1(tril(true(p)));
        l1 = repmat(l1,1,K);
    elseif l1d1==p && l1d3==K
        l1k = zeros(0.5*p*(p+1),K);
        for k = 1:K
            l1k(:,k) = l1(tril(true(p)));
        end
        l1 = l1k;
    end
    if l2d1==1
        l2 = repmat(l2,0.5*p*(p+1),0.5*K*(K-1));
    elseif l2d1==p && l2d2==p
        l2 = l2(tril(true(p)));
        l2 = repmat(l2,1,0.5*K*(K-1));
    end
end
if K>1
    cK = nchoosek(1:K,2);
end
% Correct l1, l2 with sample sizes if unequal
if range(n)~=0
    nd = ((ones(1,K)/K).^delta).*((n./sum(n)).^(1-delta));
    nd = nd*sum(n);
    
    if strcmp('Fuse2', method)
        nd = repmat(nd,0.5*p*(p+1),1);
        l1 = l1.*nd;
        
        for k = 1:(0.5*K*(K-1))
            l2(:,k)=l2(:,k)*(nd(cK(k,1))*nd(cK(k,2))/mean([nd(cK(k,1)),nd(cK(k,2))]));
        end
        
    end
else
    nd = n/n(1); %For elastic net
    l1 = l1*n(1);
    l2 = l2*n(1);
end
nd = nd(canceridx);
n = n(canceridx);
if ~QUIET
    fprintf(debugfid,'%3s\t%10s\t%10s\t%10s\t%10s\t%10s\t%10s\n', 'iter', ...
        'r norm', 'eps pri', 's norm', 'eps dual', 'rho', 'obj');
end

for iter = 1:MAX_ITER
    history.r_norm(iter) = 0;
    history.s_norm(iter) = 0;
    normX = 0;
    normZ = 0;
    normU = 0;
    
    % X-update
    if flg
        flg = 0;
    else
        for k = 1:K
            Z(:,:,k)=(Z(:,:,k)+Z(:,:,k)')/2;
            U(:,:,k)=(U(:,:,k)+U(:,:,k)')/2;
            X(:,:,k)=(X(:,:,k)+X(:,:,k)')/2;
            
            [Q,L] = eig((rho/n(k))*(Z(:,:,k) - U(:,:,k)) - S(:,:,k));
            
            es = diag(L);
            xi(:,k) = (n(k)/(2*rho))*(es + sqrt(es.^2 + 4*rho/n(k)));
            X(:,:,k) = Q*diag(xi(:,k))*Q';
        end
    end
    
    
    % Create matrix A for Z-update with relaxation
    Zold = Z;
    X_hat = beta*X + (1 - beta)*Zold;
    A = X_hat + U;
    
    % Z-updated
    eval(methodcall);
    Z(abs(Z)<10^-6) = 0; 
    
    % U-update
    U = U + X_hat - Z;
    
    
    % Diagnostics, reporting, termination checks
    for k = 1:K
        Xappr = X;
        Xappr(abs(Xappr)<10^-3) = 0;
        history.r_norm(iter) = history.r_norm(iter) + norm(Xappr(:,:,k) - Z(:,:,k), 'fro');
        history.s_norm(iter) = history.s_norm(iter) + norm(rho*(Z(:,:,k) - Zold(:,:,k)),'fro');
        normX = normX + norm(Xappr(:,:,k), 'fro');
        normZ = normZ + norm(Z(:,:,k), 'fro');
        normU = normU + norm(U(:,:,k), 'fro');
    end
    
    if lik==1 && iter > 1
        obj =  objective(S, X, xi, l1, l2, n, alpha, method);
        history.objval(iter) = obj;
    else
        obj = 0;
    end
    
    history.eps_pri(iter) = p*ABSTOL + RELTOL*max(normX, normZ);
    history.eps_dual(iter)= p*ABSTOL + RELTOL*rho*normU;
    
    if ~QUIET
        nnzZ=nnz(Z);
        fprintf(debugfid,'%3d\t%10.4f\t%10.4f\t%10.4f\t%10.4f\t%10.2f\t%10.2f\n',...
            iter, history.r_norm(iter), history.eps_pri(iter), history.s_norm(iter),...
            history.eps_dual(iter), rho, obj);
    end
    
    if (history.r_norm(iter) < history.eps_pri(iter) && ...
            history.s_norm(iter) < history.eps_dual(iter))
        converged = 1;
        if ~lik
            if iter == 1
                for k = 1:K
                    [Q,L] = eig((rho/n(k))*(Z(:,:,k) - U(:,:,k)) - S(:,:,k));
                    es = diag(L);
                    xi(:,k) = (n(k)/(2*rho))*(es + sqrt(es.^2 + 4*rho/n(k)));
                    X(:,:,k) = Q*diag(xi(:,k))*Q';
                end
            end
            logL = objective(S,X,xi,l1,l2,n, alpha, method);
        else
            if iter == 1
                for k = 1:K
                    [Q,L] = eig((rho/n(k))*(Z(:,:,k) - U(:,:,k)) - S(:,:,k));
                    es = diag(L);
                    xi(:,k) = (n(k)/(2*rho))*(es + sqrt(es.^2 + 4*rho/n(k)));
                    X(:,:,k) = Q*diag(xi(:,k))*Q';
                end
                logL = objective(S,X,xi,l1,l2,n, alpha, method);
            else
                logL = history.objval(iter);
            end
        end
        break;
    end
    % Update rho
    if (rhoUpdate)
        if history.r_norm(iter) - history.eps_pri(iter) > mu*(history.s_norm(iter) - history.eps_dual(iter))
            rho = rho*tau;
            U = U/tau;
        elseif history.s_norm(iter) -history.eps_dual(iter) > mu*(history.r_norm(iter) - history.eps_pri(iter))
            rho = rho/tau;
            U = U*tau;
        elseif iter > 5 && history.r_norm(iter) > history.eps_pri(iter) && sum(history.r_norm(1:end-1)< history.r_norm(2:end))>4
            break;
        elseif iter > 5 && history.s_norm(iter) > history.eps_dual(iter) && sum(history.s_norm(1:end-1)< history.s_norm(2:end))>4
            break;
        end
    else
        if iter > 5 && history.r_norm(iter) > history.eps_pri(iter) && sum(history.r_norm(1:end-1)< history.r_norm(2:end))>4
            break;
        elseif iter > 5 && history.s_norm(iter) > history.eps_dual(iter) && sum(history.s_norm(1:end-1)< history.s_norm(2:end))>4
            break;
        end
    end
end

if ~QUIET
    toc(t_start);
end

close(debugfid);
