# Supplementary material for: Efficient exploration of pan-cancer networks by generalized covariance selection and interactive web content
Source: Nucleic Acids Res. 2015 May 7;43(15):e98. doi: 10.1093/nar/gkv413 (PMC4551906; doi:10.1093/nar/gkv413)
Supplement: SUPPLEMENTARY DATA [file supp_gkv413_nar-03235-met-n-2014-File009.zip › CodeMatlab/ADMMk/ElNet.m]

function T = ElNet(A,n,l1,alpha,I)
% Solves for elastic Net. 
% See "Boyd S, Parikh N, et al. (2011) Distributed optimization and 
% statistical learning via the alternating direction method of multipliers.
% Foundations and Trends in Machine Learning 3: 1?122"
% A - see ref
% size(A)=[#genes, #genes, #classes]
% size(l1)=[0.5*#genes*(#genes+1), #classes]
% alpha - Elastic Net parameter
% I - size(I)=[0.5*#genes*(#genes+1), 1] Index vector (0/1) of matrix elements
%             that don't need to be checked, e.g. where l1 is large so the
%             network will be empty

% OUT:
% T - resulting network [#genes, #genes, #classes]


[p,p,K] = size(A);
T = zeros(p,p,K, 'single');
for k = 1:K
    Ak = A(:,:,k);
    Tk = wthresh(Ak,'s', l1*n(k)*alpha)./(1 + l1*n(k)*(1-alpha));
    Tk(eye(p)==1) = Ak(eye(p)==1);
    Tk(I ~= 0) = 0;
    T(:,:,k) = Tk;
end
