# Supplementary material for: Efficient exploration of pan-cancer networks by generalized covariance selection and interactive web content
Source: Nucleic Acids Res. 2015 May 7;43(15):e98. doi: 10.1093/nar/gkv413 (PMC4551906; doi:10.1093/nar/gkv413)
Supplement: SUPPLEMENTARY DATA [file supp_gkv413_nar-03235-met-n-2014-File009.zip › CodeMatlab/ADMMk/flsaKADMM.m]

function [tTheta,LF] = flsaKADMM(A,l1,l2,rho,alpha,cK,diagidx)
% ADMM for fused lasso.
% size(A)=[0.5*#genes*(#genes+1), #classes]
% size(l1)=[0.5*#genes*(#genes+1), #classes]
% size(l2)=[0.5*#genes*(#genes+1), #pairwise differences]
% rho - convergence factor, a good value is n or 2*n
% alpha - Elastic Net parameter
% cK - matrix (sixe: (K!/((K?2)! 2!)x2) of combinations of the K classes, 
%      result of nchoosek(1:K,2)
% diagidx - (0/1)-vector of indexes of A which is diagonal elements of 
%           original correlation matrix. 
%
% OUT:
% tTheta - Solution matrix size: [0.5*#genes*(#genes+1), #classes]
% LF - value of the fused lasso loss function

MAX_ITER = 100;
TOL = 1e-5;

[p,K]=size(A);

%Construct penalty design matrix
L=zeros(0.5*K*(K-1),K);
l=(K-1):-1:1;
l=[0 cumsum(l)];
for k=1:K-1
    L(l(k)+1:l(k+1),k)=ones(K-k,1);
    L(l(k)+1:l(k+1),k+1:K)=-eye(K-k);
end
 
%Initial values
tTheta=zeros(p,K);
a=tTheta;
b=zeros(p,0.5*K*(K-1));
u=a;
v=b;
LF=zeros(MAX_ITER,1);
oldLF=flsaLF(tTheta,A,l1,l2,alpha,cK);

l1=l1/rho(1);
l2=l2/rho(2);
D=(rho(1)+1)*eye(K)+rho(2)*L'*L;

Di=D\eye(K);

%Iterations
for iter=1:MAX_ITER
    %Update tTheta
    c=A+rho(1)*(a-u/rho(1))+rho(2)*(b-v/rho(2))*L;
    tTheta=c*Di;

    %Update a
    a=softthresh(tTheta+u/rho(1), alpha*l1, 0,diagidx)./(1 + (1-alpha)*l1);
    %Update b
    b=softthresh(tTheta*L'+v/rho(2),l2, 1);
    
    %Update u
    u=u+rho(1)*(tTheta-a);
    
    %Update v
    v=v+rho(2)*(tTheta*L'-b);
    
    if iter>10 && mod(iter,2)==0 % %
        newLF=flsaLF(tTheta,A,l1,l2,alpha,cK);
        relE=max(abs(newLF-oldLF)./(oldLF+0.01));
        if relE<=TOL
          %  iter
            break;
        end
        oldLF=newLF;
          LF(iter)=relE;
    end
end
LF(LF==0)=[];
end
