# Supplementary material for: Efficient exploration of pan-cancer networks by generalized covariance selection and interactive web content
Source: Nucleic Acids Res. 2015 May 7;43(15):e98. doi: 10.1093/nar/gkv413 (PMC4551906; doi:10.1093/nar/gkv413)
Supplement: SUPPLEMENTARY DATA [file supp_gkv413_nar-03235-met-n-2014-File009.zip › CodeMatlab/ADMMk/flsaLF.m]

function f = flsaLF(Theta,A,l1,l2,alpha,cK)
% Computes value of the fused lasso loss function
% See "Boyd S, Parikh N, et al. (2011) Distributed optimization and 
% statistical learning via the alternating direction method of multipliers.
% Foundations and Trends in Machine Learning 3: 1?122"
% Theta - Z in ref
% A - see ref
% size(Theta)=size(A)=[0.5*#genes*(#genes+1), #classes]
% size(l1)=[0.5*#genes*(#genes+1), #classes]
% size(l2)=[0.5*#genes*(#genes+1), #pairwise differences]
% alpha - Elastic net parameter
% cK - matrix (sixe: (K!/((K?2)! 2!)x2) of combinations of the K classes, 
%      result of nchoosek(1:K,2)
%
% OUT:
% f - value of the fused lasso loss function

[~,K] = size(Theta);


ss = 0.5*sum((Theta-A).^2,2);
lp = sum(l1.*(alpha*abs(Theta)+(1-alpha)*Theta.^2),2);

fp = sum(l2.*abs(Theta(:,cK(:,1)) - Theta(:,cK(:,2))),2);
f = ss + lp +fp;

end
