# Supplementary material for: Efficient exploration of pan-cancer networks by generalized covariance selection and interactive web content
Source: Nucleic Acids Res. 2015 May 7;43(15):e98. doi: 10.1093/nar/gkv413 (PMC4551906; doi:10.1093/nar/gkv413)
Supplement: SUPPLEMENTARY DATA [file supp_gkv413_nar-03235-met-n-2014-File009.zip › CodeMatlab/ADMMk/Fuse2.m]

function [Z,LF] = Fuse2(A,l1,l2,alpha,I,cK)
% Calls the ADMM solver for fused lasso
% See "Boyd S, Parikh N, et al. (2011) Distributed optimization and 
% statistical learning via the alternating direction method of multipliers.
% Foundations and Trends in Machine Learning 3: 1?122"
% A - see ref
% size(A)=[#genes, #genes, #classes]
% size(l1)=[0.5*#genes*(#genes+1), #classes]
% size(l2)=[0.5*#genes*(#genes+1), #pairwise differences]
% alpha - Elastic Net parameter
% I - size(I)=[0.5*#genes*(#genes+1), 1] Index vector (0/1) of matrix elements
%             that don't need to be checked, e.g. where l1 is large so the
%             network will be empty
% cK - matrix (sixe: (K!/((K?2)! 2!)x2) of combinations of the K classes, 
%      result of nchoosek(1:K,2)
%
% OUT:
% Z - resulting network [#genes, #genes, #classes]
% LF - value of the fused lasso loss function


[~,p,K]=size(A);

% Reshape A into rectangular matrix
B = zeros(0.5*p*(p+1),K);
idx = tril(true(p));
diagidx = eye(p);
diagidx = diagidx(idx);
for k = 1:K
    Ak = A(:,:,k);
    Ak = Ak(idx);
    B(:,k) = Ak;
end

B = B(~I, :);
l1 = l1(~I,:);
l2 = l2(~I,:);
diagidx = diagidx(~I);
% Solve fused lasso
[T,LF] = flsaKADMM(B,l1,l2,[1 1],alpha,cK,diagidx);

% Reshape solution back to 3D-matrix
Tk = zeros(p);
Z = zeros(p,p,K);
T2 = zeros(0.5*p*(p-1), K);
T2(~I,:) = T;

for k=1:K
    Tk(idx) = T2(:,k);
    Z(:,:,k) = Tk + tril(Tk,-1)';
end

end
