# Supplementary material for: Efficient exploration of pan-cancer networks by generalized covariance selection and interactive web content
Source: Nucleic Acids Res. 2015 May 7;43(15):e98. doi: 10.1093/nar/gkv413 (PMC4551906; doi:10.1093/nar/gkv413)
Supplement: SUPPLEMENTARY DATA [file supp_gkv413_nar-03235-met-n-2014-File009.zip › CodeMatlab/ADMMk/fusePl.m]

function T = fusePl(A,lambda,method)
% fused penalty for log likelihood 
% A - X from ref 
% lambda - lambda2
% method - 'Fuse2'
%
% T - penalty value for log likelihood


[~,p,K] = size(A);
cK = nchoosek(1:K,2);
[ncK,~] = size(cK);

T = 0;
if strcmp('Fuse2', method)
    for k = 1:ncK
        
        Ak = A(:,:,cK(k,1));
        Ak = Ak(tril(true(p)));
        dAk = diag(A(:,:,cK(k,1)));
        Akp = A(:,:,cK(k,2));
        Akp = Akp(tril(true(p)));
        dAkp = diag(A(:,:,cK(k,2)));
        zeroIndx = (Ak==0 & Akp==0);
        Ak(zeroIndx)=[];
        Akp(zeroIndx)=[];
        dAI = [1 p:-1:2];
        dAI = cumsum(dAI);
        T = T + 2*norm(lambda(~zeroIndx,k).*abs(Ak-Akp),1)-...
            norm(lambda(dAI,k).*abs(dAk-dAkp),1);
    end
else
    for k = 1:ncK
       T = T + sum(sum(lambda.*abs(A(:,:,cK(k,1))-A(:,:,cK(k,2))))); 
    end
end

end
