# Supplementary material for: Efficient exploration of pan-cancer networks by generalized covariance selection and interactive web content
Source: Nucleic Acids Res. 2015 May 7;43(15):e98. doi: 10.1093/nar/gkv413 (PMC4551906; doi:10.1093/nar/gkv413)
Supplement: SUPPLEMENTARY DATA [file supp_gkv413_nar-03235-met-n-2014-File009.zip › CodeMatlab/ADMMk/l2adaptMat.m]

% Adaptivity for fused penalty, K classes
% IN: T - list with correlation matrices
%     gamma - scalar

function Omega = l2adaptMat(T,gamma)

[p,p,K] = size(T);
Omega = ones(p,p);
tO = zeros(p,p);

cK = nchoosek(1:K,2);
[ncK o] = size(cK);

for k = 1:ncK
    tO = tO+abs(T(:,:,cK(k,1))-T(:,:,cK(k,2)));
end
Oi = sum(tO);
Omega = 1./(tO.*(bsxfun(@plus,Oi,Oi')-2*tO)+0.001)^gamma;

end
