# Supplementary material for: Efficient exploration of pan-cancer networks by generalized covariance selection and interactive web content
Source: Nucleic Acids Res. 2015 May 7;43(15):e98. doi: 10.1093/nar/gkv413 (PMC4551906; doi:10.1093/nar/gkv413)
Supplement: SUPPLEMENTARY DATA [file supp_gkv413_nar-03235-met-n-2014-File009.zip › CodeMatlab/ADMMk/objective.m]

% Penalized log-likelihood function
function obj = objective(S, X, xi, l1, l2, n, alpha, method)

[~,p,K] = size(S);
obj = 0;

if strcmp('ElNet', method)
    for k = 1:K
        Xk = X(:,:,k);
        SX = S(:,:,k).*X(:,:,k);
        
        obj = obj + n(k)*( sum(SX(:)) - sum(log(xi(:,k))) )...
        +alpha*norm(l1(:).*Xk(:), 1)+(1-alpha)*norm(l1(:).*Xk(:).^2,1);
    end
elseif strcmp('Fuse2', method)
    for k = 1:K
        Xk = X(:,:,k);
        dXk = diag(Xk);
        Xk = Xk(tril(true(p)));
        XkZeroIdx = (Xk==0);
        Xk(XkZeroIdx)=[];
        dXkI = [1 p:-1:2];
        dXkI = cumsum(dXkI);
        SX = S(:,:,k).*X(:,:,k);
        
        obj = obj + n(k)*( sum(SX(:)) - sum(log(xi(:,k))) )...
            +alpha*(2*norm(l1(~XkZeroIdx,k).*Xk,1)-norm(l1(dXkI,k).*dXk,1))+...
            (1-alpha)*(2*norm(l1(~XkZeroIdx,k).*Xk.^2,1)-norm(l1(dXkI,k).*dXk.^2,1));
    end
    obj = obj + fusePl(X,l2,'Fuse2');

end

end
