# Supplementary material for: Efficient exploration of pan-cancer networks by generalized covariance selection and interactive web content
Source: Nucleic Acids Res. 2015 May 7;43(15):e98. doi: 10.1093/nar/gkv413 (PMC4551906; doi:10.1093/nar/gkv413)
Supplement: SUPPLEMENTARY DATA [file supp_gkv413_nar-03235-met-n-2014-File009.zip › CodeMatlab/ADMMk/readme.txt]

This folder contains scripts for creating a single network from a correlation matrix S.  
The main script for network calculation is ADMMk.m


To construct S, use files in folder “prepare_S_Lp”
To construct bootstrapped networks for multiple values for lambda1 and lambda2, scripts in the 
folder “cluster” was used. 
