# Supplementary material for: Efficient exploration of pan-cancer networks by generalized covariance selection and interactive web content
Source: Nucleic Acids Res. 2015 May 7;43(15):e98. doi: 10.1093/nar/gkv413 (PMC4551906; doi:10.1093/nar/gkv413)
Supplement: SUPPLEMENTARY DATA [file supp_gkv413_nar-03235-met-n-2014-File009.zip › CodeMatlab/ADMMk/softthresh.m]

function T = softthresh(A, lambda, type,varargin)
% Calculates the soft threshold of A
% A - size: [0.5*#genes*(#genes+1), #classes]
% lambda - lambda1 of size: [0.5*#genes*(#genes+1), #classes]
% type - 0:do not penalize diagonal, 1: penalize diagonal
%
% OUT:
% T: the soft thresholded result size: [0.5*#genes*(#genes+1), #classes]

if type==0 %Do not penalize diagonal
    [p1,p2]=size(A);

    if p1 == p2
        p = p1;
        T = max(0, A-lambda) - max(0, -A-lambda);
        T(eye(p)==1) = A(eye(p)==1);
    else
        diagidx = varargin{1};
        K = p2;
        p =  -1/2+sqrt(1/4+2*p1);
        T = max(0, A-lambda) - max(0, -A-lambda);
        T(diagidx==1) = A(diagidx==1);
    end
else %Penalize diagonal
    T = max(0, A-lambda) - max(0, -A-lambda);
end

end
