# Supplementary material for: Efficient exploration of pan-cancer networks by generalized covariance selection and interactive web content
Source: Nucleic Acids Res. 2015 May 7;43(15):e98. doi: 10.1093/nar/gkv413 (PMC4551906; doi:10.1093/nar/gkv413)
Supplement: SUPPLEMENTARY DATA [file supp_gkv413_nar-03235-met-n-2014-File009.zip › CodeMatlab/cluster/ADMMfused_launch.m]

% Create job files (.sh)
function ADMMfused_launch(runname, boots)

fileID = [runname];

fid = fopen(['~/tempsolver/',fileID, '_', num2str(boots(1)),'.sh'],'w');


fprintf(fid,'#!/bin/bash\n');
fprintf(fid,'#PBS -A SNIC001-12-284\n');
wt = 48;
fprintf(fid,['#PBS -l walltime=',num2str(wt),':00:00\n']); 
fprintf(fid,'#PBS -l nodes=1:ppn=8 \n');
fprintf(fid,['#PBS -N ' fileID '_' num2str(boots(1)) '\n']);
fprintf(fid,['#PBS -o ~/tempsolver/' fileID '_' num2str(boots(1)) '_debug.txt\n']);
fprintf(fid, ['cp $PBS_O_WORKDIR/' fileID, '_data.mat $TMPDIR\n']);
fprintf(fid, ['cp code2012/ADMMk/*.m $TMPDIR\n']);
fprintf(fid, ['cp code2012/prepareData/*.m $TMPDIR\n']);
fprintf(fid, ['cd $TMPDIR\n']);
fprintf(fid, 'module load matlab \n');
if length(boots) == 1
    fprintf(fid, ['matlab -nodesktop -r "BootRun_sequentialCold ''', fileID, ''' ''', num2str(boots), '''"\n']);
else
    for b = boots
        fprintf(fid, ['matlab -nodesktop -singleCompThread -r "BootRun_sequentialCold ''', fileID, ''' ''', num2str(b), '''" &\n']);
    end
    fprintf(fid, 'wait \n');
end


fclose(fid);
fid2 = fopen(['~/tempsolver/jobslist_',runname, '.txt'], 'a');
fprintf(fid2, [fileID, '_', num2str(boots(1)), '\n']);
fclose(fid2);
end
