# Supplementary material for: Efficient exploration of pan-cancer networks by generalized covariance selection and interactive web content
Source: Nucleic Acids Res. 2015 May 7;43(15):e98. doi: 10.1093/nar/gkv413 (PMC4551906; doi:10.1093/nar/gkv413)
Supplement: SUPPLEMENTARY DATA [file supp_gkv413_nar-03235-met-n-2014-File009.zip › CodeMatlab/cluster/ADMMkModules.m]

function [X, xi, Z, U, history, converged, logL]  =ADMMkModules(S, n,delta, l1, l2, rho, alpha, method,lik, X, xi, Z, U,varargin)
if ~isempty(varargin)
    canceridx = varargin{1};
else
    canceridx = 1:size(S,3);
end

gamma = 1;

[X, xi, Z, U, history, converged1] = ADMMk(S, n,delta, l1, l2, rho, alpha, method,lik, X, xi, Z, U,0,canceridx);
if ~converged1
    [X, xi, Z, U, history, converged1] = ADMMk(S, n,delta, l1, l2, rho, alpha, method,lik, [],[],[],[],0,canceridx);
end
if ~converged1
    [X, xi, Z, U, history, converged1] = ADMMk(S, n,delta, l1, l2, rho, alpha, method,lik, [],[],[],[],1,canceridx);
end
omega = l2adaptMat(Z,gamma);


l2 = l2.*omega;

[X, xi, Z, U, history, converged2,logL] = ADMMk(S, n,delta, l1, l2, rho, alpha, method,lik, X, xi, Z, U,0,canceridx);
if ~converged2
    [X, xi, Z, U, history, converged2,logL] = ADMMk(S, n,delta, l1, l2, rho, alpha, method,lik, [],[],[],[],0,canceridx);
end
if ~converged2
    [X, xi, Z, U, history, converged2,logL] = ADMMk(S, n,delta, l1, l2, rho, alpha, method,lik, [],[],[],[],1,canceridx);
end

converged = converged2;
