# Supplementary material for: Efficient exploration of pan-cancer networks by generalized covariance selection and interactive web content
Source: Nucleic Acids Res. 2015 May 7;43(15):e98. doi: 10.1093/nar/gkv413 (PMC4551906; doi:10.1093/nar/gkv413)
Supplement: SUPPLEMENTARY DATA [file supp_gkv413_nar-03235-met-n-2014-File009.zip › CodeMatlab/cluster/BootRun_sequentialCold.m]

% Call solvers 
function bootRun(fileID, boot)

load([ fileID,'_data.mat']);

debugfid = fopen(['~/tempsolver/', fileID, '_', boot, '_debug.txt'],'a'); 

% The loaded file contains
% L1 - vector of l1 values
% L1prior - matrix of 'p' values
% L2 - vector of l2 values
% alphaV - constant for elnet, default 0.95
% cancertypes - list of strings with cancer codes
% delta - constant for N prior, default 0.06
% method - 'Fuse2'
% runname - some string like 'pancan' or 'test'
% selectTheseDatatypes - vector like [1:6] for all six data types
% n_pats - vector of average patient count for all data types for a cancer

n_l1    = length(L1);
n_l2    = length(L2);
K       = length(cancertypes);
boot    = str2double(boot);
SC      = cell(1,8);
selidx  = cell(1,8);

randstream = RandStream('mt19937ar', 'Seed', boot);

n_d = length(selectTheseDatatypes);
R = cell(1,K);


%
% First, we check if the first part was already done, if it was, we'll skip the
% first part and load the precomputed results
%
l1 = L1(1);
l2 = L2(1);
rho = mean(n_pats);
if exist(['~/tempsolver/', fileID, '_', num2str(boot), '_VU.mat'], 'file')
    load(['~/tempsolver/', fileID, '_', num2str(boot), '_VU.mat']);
    
    load(['~/Sboot/S_' fileID '_boot' num2str(boot) '.mat']);
     p = sum(Vu);

    S = zeros(p,p,K);

    for k = 1:K
        s = computeSmatrix(cancertypes{k}, 1, selectTheseDatatypes, 1,[],R{k});
        S(:,:,k) = s(Vu,Vu);
    end

    do_first_part=0;
    fprintf(debugfid, 'First subsampling part already done\n');
else
    do_first_part=1;
        fprintf(debugfid, 'I will now do first subsampling part\n');
end

if (do_first_part)
 
    for k = 1:K
         current_cancer = cancertypes{k};
        c = clock;
        fprintf(debugfid, ['Running ElNetSelRows for cancer ' num2str(k)  '(' current_cancer '); time: ' num2str(c(4)) ':' num2str(c(5)) ':' num2str(c(6)) '\n']);
       
        
        % Sk is the S matrix for cancer k
        % selected_ix is the result of subsampling 10x1000,
        % as a binary indicator vector
       
        [Sk, selected_ix,r] = ElNetSelRows(current_cancer,k,selectTheseDatatypes, l1, L1prior, alphaV, delta,n_pats,debugfid,randstream);
        R{k} = r;
        %
        % SC{k} contains the S matrix for cancer k
        % selidx{k} contains selection indicators for cancer k
        %
        
        SC{k} = Sk;
        selidx{k} = selected_ix;
        
    end
    save(['~/Sboot/S_', runname, '_boot', num2str(boot), '.mat'], 'R',  '-v7.3'); 
    %
    % Calculate Vu and new S, L1prior for the more compact problem
    %
    
    selidx = cell2mat(selidx); % convert to p times K matrix
    Vu =(sum(selidx,2)>0);
    p = sum(Vu);
    S = zeros(p,p,K);
    for k = 1:K
        S(:,:,k) = SC{k}(Vu,Vu);
    end
    clear SC;
    L1prior = L1prior(Vu,Vu);
    save(['~/tempsolver/', fileID, '_', num2str(boot), '_VU.mat'], 'Vu', 'L1prior', 'selidx', '-v7.3');%, 'S'
    
end % do first part


%
%   Now, we have established a selection of variables specific to this
%   particular bootstrap run. The next step is to find a first solution for
%   the lowest l1 and l2=0. This is done by a cold started elastic net
%   estimation. All nodes that are linked to something in more than one
%   cancer (M>1 below) are associated with the set Vf.
%
%   Indexing comment. Note that now, S is in a smaller format pxp than the
%   original correlation matrix, with a mapping determined by the p indicators  
%   in Vu. The Vf set is described both by the p-dimensional vector Vf and
%   is reformatted back into a larger vector Vf_original_order, which has
%   the same indexing as Vu

[p,~,K] = size(S);
fprintf(debugfid, 'Running elastic net in lower left corner\n');
if exist(['~/tempsolver/', fileID, '_', num2str(boot),'_', num2str(l1), '_', num2str(0), '_results.mat'], 'file') 
    D=load(['~/tempsolver/', fileID, '_', num2str(boot),'_', num2str(l1), '_', num2str(0), '_results.mat'], 'Z');
    Z = zeros(p,p,K);
    for k = 1:K
       Z(:,:,k) = D.Z{k}(Vu,Vu); 
    end
    X = zeros(p,p,K);
    U = zeros(p,p,K);
       group = ones(p,1); u = 1;
           selection_ind = [];
else
    [X, Z, U, converged,logL] = ElNetCall(S, n_pats, delta, l1, L1prior, l2, rho, alphaV,debugfid);
    group = ones(p,1); u = 1; % all variables in one dummy group
    selection_ind = [];
    mysave(['~/tempsolver/', fileID, '_', num2str(boot),'_', num2str(l1), '_', num2str(0), '_results.mat'], Z,  converged, logL,group,u,p,K,selection_ind,Vu);
end
T  = sum(Z ~= 0,3);    
T(eye(p)==1) = 0;       
M = max(T); 
Vf = (M>1);
p_f = sum(Vf);          
Vf_original_order=zeros(length(Vu),1);
Vf_original_order(Vu)=Vf;
Vf_original_order = Vf_original_order ==1;
clear T M;

%
%   Now we have established a first solution Xo,Zo,Uo for the minimal l1 and l2=0
%   and defined the sets Vu and Vf.
%   What follows is
%   for each l2 value
%       set the current warmstart to Xo,Zo,Uo
%       for each l1 value
%           A) if l2=0 and lowest l1, do nothing, since it's already done
%           B) if l2=0 do warmstarted elastic net on Vu set 
%           C) if l2>0  do warmstarted elastic net on Vf set
%           set the current warmstart to the latest X,Z,U
%       end
%   end
%

for l2=L2

    for l1=L1
        if ((l2==0) && (l1==min(L1)))
            %
            % corresponds to case A) above
            %
        elseif ((l2==0) && (l1~=min(L1)))
            %
            % corresponds to case B) above
            %
            c = clock;
            fprintf(debugfid, ['Running elastic net for l1 =' num2str(l1) '; time: ' num2str(c(4)) ':' num2str(c(5)) ':' num2str(c(6)) '\n']);
            if exist(['~/tempsolver/', fileID, '_', num2str(boot),'_', num2str(l1), '_', num2str(l2), '_results.mat'], 'file')
                D=load(['~/tempsolver/', fileID, '_', num2str(boot),'_', num2str(l1), '_', num2str(l2), '_results.mat'], 'Z');
                Z = zeros(p,p,K);
                for k = 1:K
                    Z(:,:,k) = D.Z{k}(Vu,Vu);
                end
                U = zeros(p,p,K);
                X = zeros(p,p,K);
            else
                [X, Z, U, converged,logL] = ElNetCall_v2(S, n_pats, delta, l1, L1prior, l2, rho, alphaV,X,Z,U,debugfid);
                mysave(['~/tempsolver/', fileID, '_', num2str(boot),'_', num2str(l1), '_', num2str(l2), '_results.mat'], Z,  converged, logL,group,u,p,K,selection_ind,Vu);
            end
        elseif (l2>0)
            %
            % corresponds to case C) above
            %
            fprintf(debugfid, ['Running Fuse2 for l1 =' num2str(l1) ', l2 = ' num2str(l2) '\n']);
            if exist(['~/tempsolver/', fileID, '_', num2str(boot),'_', num2str(l1), '_', num2str(l2), '_results.mat'], 'file')
                D=load(['~/tempsolver/', fileID, '_', num2str(boot),'_', num2str(l1), '_', num2str(l2), '_results.mat'], 'Z');
                Z = zeros(p_f,p_f,K);
                for k = 1:K
                    Z(:,:,k) = D.Z{k}(Vf_original_order,Vf_original_order);
                end
                U = zeros(p_f,p_f,K);
                X = zeros(p_f,p_f,K);
            else
                [SC,L1pC,group,u]=blockRearrangeData(S(Vf,Vf,:),n_pats,l1,L1prior(Vf,Vf),l2,method, alphaV, delta,[]);
                
                Xnew = single(zeros(p_f,p_f,K));
                Znew = single(zeros(p_f,p_f,K));
                Unew = single(zeros(p_f,p_f,K));
                converged = 1;
                logL = 0;
                
                for j = 1:length(u)
                    
                    idx = find(group == u(j));
                    c = clock;
                    fprintf(debugfid, ['Running Fuse2 for l1 =' num2str(l1) ', l2 = ' num2str(l2) ', block ' num2str(j) ' of ' num2str(length(u)) ', block-size = ' num2str(length(idx)) '; time: ' num2str(c(4)) ':' num2str(c(5)) ':' num2str(c(6)) '\n']);
                    if l1 == min(L1)
                        [Xsub, ~, Zsub, Usub, ~, convergedsub,logLsub] = ADMMkModules(SC{j}, n_pats, delta, l1*L1pC{j}, l2, rho, alphaV, method,0, [],[],[],[]);
                    else
                        [Xsub, ~, Zsub, Usub, ~, convergedsub,logLsub] = ADMMkModules(SC{j}, n_pats, delta, l1*L1pC{j}, l2, rho, alphaV, method,0, X(idx,idx,:), [], Z(idx,idx,:), U(idx,idx,:));
                    end
                    Xnew(idx,idx,:) = Xsub;
                    Znew(idx,idx,:) = Zsub;
                    Unew(idx,idx,:) = Usub;
                    converged = converged & convergedsub;
                    logL = logL + logLsub;
                end
                
                X = Xnew;
                Z = Znew;
                U = Unew;
                mysave_v2(['~/tempsolver/', fileID, '_', num2str(boot),'_', num2str(l1), '_', num2str(l2), '_results.mat'], Z,  converged, logL,group,u,p,K,selection_ind,Vf_original_order);
            end
        else
            error('this is not possible');
        end
    end % L1 loop
end % L2 loop


fclose(debugfid);
