# Supplementary material for: Efficient exploration of pan-cancer networks by generalized covariance selection and interactive web content
Source: Nucleic Acids Res. 2015 May 7;43(15):e98. doi: 10.1093/nar/gkv413 (PMC4551906; doi:10.1093/nar/gkv413)
Supplement: SUPPLEMENTARY DATA [file supp_gkv413_nar-03235-met-n-2014-File009.zip › CodeMatlab/cluster/clusterGlue.m]

function clusterGlue(runname)

load(['screenSettings_',runname,'.mat'], 'lambda1', 'lambda2', 'n_boots');
L1 = lambda1;
L2 = lambda2;
L2 = L2(L2>0);
n_l1 = length(L1);
n_l2 = length(L2);


for boot = 1:n_boots
    boot
    for i1 = 1:n_l1
        l1 = L1(i1);
        if exist(['~/tempsolver/', runname, '_', num2str(boot), '_', num2str(l1), '_0_results.mat'], 'file');
            load(['~/tempsolver/', runname, '_', num2str(boot), '_', num2str(l1), '_0_results.mat']);
            Z0 = Z;
            Vu = V;
            for i2 = 1:n_l2
                l2 = L2(i2);
                if ~exist(['~/tempsolver/', runname, '_', num2str(boot), '_', num2str(l1), '_', num2str(l2), '_resultsGlued.mat'], 'file') && ...
                       exist(['~/tempsolver/', runname, '_', num2str(boot), '_', num2str(l1), '_', num2str(l2), '_results.mat'], 'file') 
                    load(['~/tempsolver/', runname, '_', num2str(boot), '_', num2str(l1), '_', num2str(l2), '_results.mat']);
                    Vf = V;

                    Vq = Vu.*(Vf == 0);
                    Vq = Vq == 1;
                    for k = 1:length(Z)
                        Z{k}(Vq,Vq) = Z0{k}(Vq,Vq);
                    end
                    save(['~/tempsolver/', runname, '_', num2str(boot), '_', num2str(l1), '_', num2str(l2), '_resultsGlued.mat'], 'Z');
                end
            end
        end
    end
end
    
