# Supplementary material for: Efficient exploration of pan-cancer networks by generalized covariance selection and interactive web content
Source: Nucleic Acids Res. 2015 May 7;43(15):e98. doi: 10.1093/nar/gkv413 (PMC4551906; doi:10.1093/nar/gkv413)
Supplement: SUPPLEMENTARY DATA [file supp_gkv413_nar-03235-met-n-2014-File009.zip › CodeMatlab/cluster/clusterLaunch.m]

% Launch runs on cluster

function clusterLaunch(runname)
load(['screenSettings_',runname,'.mat']);

    alphaV = 0.95;

    fileID = [runname];
    L1 = lambda1;
    L2 = lambda2;
    save(['~/tempsolver/', fileID,'_data.mat'], 'L1', 'L2', 'alphaV', 'method', 'selectTheseDatatypes','cancertypes','L1prior', 'delta','runname','n_pats', '-v7.3');


    for b = 1:n_boots
      boots = b;
        ADMMfused_launch(runname, boots)
    end
