# Supplementary material for: Efficient exploration of pan-cancer networks by generalized covariance selection and interactive web content
Source: Nucleic Acids Res. 2015 May 7;43(15):e98. doi: 10.1093/nar/gkv413 (PMC4551906; doi:10.1093/nar/gkv413)
Supplement: SUPPLEMENTARY DATA [file supp_gkv413_nar-03235-met-n-2014-File009.zip › CodeMatlab/cluster/clusterSaveSettings.m]

% Save screen settings to .mat-file
function clusterSaveSettings(cancertypes,description,Title, tags,runname,n_pats,S,L1prior,lambda1,lambda2,rho,method,n_boots,selectTheseDatatypes, user, pass, delta)
boot = 0;

save(['screenSettings_',runname, '.mat'], 'cancertypes', 'runname', 'lambda1',...
    'lambda2','rho', 'n_boots', 'tags', 'description','Title', 'method', 'boot', 'user', 'pass','n_pats', 'S', 'L1prior', 'selectTheseDatatypes','delta', '-v7.3');
