# Supplementary material for: Efficient exploration of pan-cancer networks by generalized covariance selection and interactive web content
Source: Nucleic Acids Res. 2015 May 7;43(15):e98. doi: 10.1093/nar/gkv413 (PMC4551906; doi:10.1093/nar/gkv413)
Supplement: SUPPLEMENTARY DATA [file supp_gkv413_nar-03235-met-n-2014-File009.zip › CodeMatlab/cluster/clusterStart.m]

function clusterStart(runname)
cd ~/tempsolver;
fid = fopen(['~/tempsolver/jobslist_',runname, '.txt'],'r');
jobs = textscan(fid, '%s\n');
fclose(fid);
jobs = jobs{1};


for j = 1:size(jobs,1)
    system(['qsub ~/tempsolver/',jobs{j}, '.sh']);
end
cd ~/code2012/ADMMk
