# Supplementary material for: Efficient exploration of pan-cancer networks by generalized covariance selection and interactive web content
Source: Nucleic Acids Res. 2015 May 7;43(15):e98. doi: 10.1093/nar/gkv413 (PMC4551906; doi:10.1093/nar/gkv413)
Supplement: SUPPLEMENTARY DATA [file supp_gkv413_nar-03235-met-n-2014-File009.zip › CodeMatlab/cluster/clusterSummarizeBoots.m]

function clusterSummarizeBoots(runname, l1str, l2str)
load(['screenSettings_',runname,'.mat'], 'cancertypes', 'n_boots');

l2 = str2double(l2str);
Th1 = 0.8;
Th2 = 0.6;
K = length(cancertypes);
KK = K*(K-1)/2;
fid = fopen(['~/tempsolver/' runname '_' l1str '_' l2str '_summarize_debug.txt'], 'a');


load(['~/tempsolver/' runname '_1_VU.mat'], 'Vu');
p = length(Vu);

%C_attempt is equal for all values of lambda1 and lambda2
C_attempt=sparse([],[],[],p,p,100000);

%C_link counts how many times a link exists in a bootstrap for each
%cancer
C_link=cell(1,K);
C_neg = cell(1,K);
C_pos = cell(1,K);
for k = 1:K
    C_link{k} = C_attempt;%sparse(p,p);
    C_neg{k} = C_attempt;%sparse(p,p);
    C_pos{k} = C_attempt;%sparse(p,p);
end
if l2 >0
    %F counts how many times a link is fused between cancers k1 and k2
    F = cell(1,KK);
    
    aa = cell(1,KK);
    
    for kk = 1:KK
        F{kk} = C_attempt;%sparse(p,p);
        aa{kk} = C_attempt;%sparse(p,p);
    end
end

bgcount = 0;

for boot = 1:n_boots
    
    fprintf(fid, [num2str(boot) '\n']);
    c = clock;
    fprintf(fid, [num2str(c(4)) ':' num2str(c(5)) ':' num2str(c(6)) '\n']);
    
    if l2 == 0
        file = ['~/tempsolver/', runname, '_', num2str(boot), '_', l1str, '_', l2str, '_results.mat'];
    else
        file = ['~/tempsolver/', runname, '_', num2str(boot), '_', l1str, '_', l2str, '_resultsGlued.mat'];
        
    end
    if exist(file, 'file')
        bgcount = bgcount + 1;
        load(file);
        load(['~/tempsolver/' runname '_' num2str(boot) '_VU.mat'], 'Vu');
        Vu = find(Vu);
        [rowu,colu] = meshgrid(Vu,Vu);
        rowu = rowu(:);
        colu = colu(:);
        VuA = sparse(rowu,colu,1,p,p);
        C_attempt=C_attempt+VuA;
        
        for k = 1:K
            
            C_link{k} = C_link{k} + (Z{k} ~= 0);
            C_neg{k} = C_neg{k} + (Z{k}<0);
            C_pos{k} = C_pos{k} + (Z{k}>0);
        end
        
        if l2 > 0
            count = 0;
            for k1 = 1:K
                for k2 = (k1+1):K
                    
                    count = count + 1;
                    F{count} = F{count} + (abs(Z{k1} - Z{k2})>10^-4 & Z{k1} ~= 0 & Z{k2} ~= 0);
                    aa{count} = aa{count} + (Z{k1} ~= 0 & Z{k2} ~= 0);
                end
            end
        end
        
    end
    
end %for boot = 1:n_boots

%Z is the Th1 thresholded network, UG is the union graph
UG = sparse([],[],[],p,p,100000);
Nij = cell(1,K);
Z = cell(1,K);
diagidx = 1:(p+1):(p*p);
for k = 1:K
    
    fprintf(fid, ['k =' num2str(k) '\n']);
    c = clock;
    fprintf(fid, [num2str(c(4)) ':' num2str(c(5)) ':' num2str(c(6)) '\n']);
    idx  =  C_attempt ~= 0;
    Nij{k} = sparse([],[],[],p,p,100000);
    Nij{k}(idx) = C_link{k}(idx)./C_attempt(idx);
    
    signk = sign(C_pos{k} - C_neg{k});
    Z{k} = signk.*sparse(Nij{k}>Th1);
    Z{k}(diagidx) = -1;
    UG = UG + Z{k};
end
UG = UG ~= 0;

if l2 == 0
    for k = 1:K
        Z{k} = -Z{k}*k;
    end
    save(['~/networkResults/', runname, '_', l1str, '_', l2str, '_toHists.mat'], 'Nij','-v7.3');
else %l2 >0
    for kk = 1:KK
        fprintf(fid, ['kk = ' num2str(kk) '\n']);
        c = clock;
        fprintf(fid, [num2str(c(4)) ':' num2str(c(5)) ':' num2str(c(6)) '\n']);
        
        f = F{kk};
        s = aa{kk}>0;
        f = f.*s;
        f(s) = f(s)./aa{kk}(s);
        F{kk} = f;
    end
    clear aa;
    [i,j] = find(tril(UG,-1) == 1);
    %ZF is the network for l2 > 0;
    ZF = cell(1,K);
    for k = 1:K
        ZF{k} = -1*speye(p,p);
    end
    for idx = 1:length(i)
        
        fprintf(fid, [num2str(idx) ' of ' num2str(length(i)) '\n']);
        c = clock;
        fprintf(fid, [num2str(c(4)) ':' num2str(c(5)) ':' num2str(c(6)) '\n']);
        
        f = zeros(1,KK);
        for kk = 1:KK
            f(kk) = F{kk}(i(idx),j(idx));
        end
        
        
        count = 0;
        for k1 = 1:K
            for k2 = (k1+1):K
                count = count +1;
                if Z{k1}(i(idx),j(idx)) == 0 && Z{k2}(i(idx),j(idx)) == 0
                    f(count) = 0;
                elseif abs(Z{k1}(i(idx),j(idx)) - Z{k2}(i(idx),j(idx))) == 1 % one is 0 the other 1 or -1
                    f(count) = 1.1;
                end
            end
        end
        
        zl = linkage(f, 'complete');
        g = cluster(zl,'cutoff',Th2,'criterion','distance');
        
        
        for k = 1:K
            c = find(g == g(k));
            pos = 0;
            neg = 0;
            for m = 1:length(c)
                pos = pos + C_pos{c(m)}(i(idx),j(idx));
                neg = neg + C_neg{c(m)}(i(idx),j(idx));
            end
            s = sign(pos-neg);
            v = s*g(k)*abs(Z{k}(i(idx),j(idx)));  %abs(Z{k}(i(idx),j(idx))) is one or zero, g contains cluster assignment
            ZF{k}(i(idx),j(idx)) = -v;
            ZF{k}(j(idx),i(idx)) = -v;
        end
    end
    Z = ZF;
    
    save(['~/networkResults/', runname, '_', l1str, '_', l2str, '_toHists.mat'], 'Nij', 'F', '-v7.3');
    
end
save(['~/networkResults/', runname, '_', l1str, '_', l2str, '_resultsSummary.mat'], 'Z', '-v7.3');
