# Supplementary material for: Efficient exploration of pan-cancer networks by generalized covariance selection and interactive web content
Source: Nucleic Acids Res. 2015 May 7;43(15):e98. doi: 10.1093/nar/gkv413 (PMC4551906; doi:10.1093/nar/gkv413)
Supplement: SUPPLEMENTARY DATA [file supp_gkv413_nar-03235-met-n-2014-File009.zip › CodeMatlab/cluster/ElNetCall.m]

function [X, Z, U, converged,logL] = ElNetCall(S, n_pats, delta, l1, L1prior, l2, rho, alphaV,debugfid)
        

logL = 0;

[p, ~,K] = size(S);
X = zeros(p,p,K, 'single');
Z = zeros(p,p,K, 'single');
U = zeros(p,p,K, 'single');
converged = 1;
for k = 1:K
    fprintf(debugfid, ['Lower left corner for cancer ' num2str(k) '\n']);
    X(:,:,k) = eye(p, p, 'single');
    Z(:,:,k) = eye(p, p, 'single');
    U(:,:,k) = eye(p, p, 'single');
    [SC,L1pC,group,u]=blockRearrangeData(S(:,:,k),n_pats,l1,L1prior,l2,'ElNet', alphaV, delta,k);
    
    for j =1:length(u)
        j
       
        idx = find(group ==u(j));
         fprintf(debugfid, ['Block ' num2str(j) ' of ' num2str(length(u)) ', size = '  num2str(length(idx)) '\n']);
        [Xsub, ~, Zsub, Usub, ~, convergedsub,logLsub] = ADMMk(SC{j}, n_pats,delta, l1*L1pC{j}, l2, rho, alphaV, 'ElNet',0, [],[],[],[],0,k,debugfid);
      
        if ~convergedsub
            [Xsub, ~, Zsub, Usub, ~, convergedsub,logLsub] = ADMMk(SC{j}, n_pats,delta, l1*L1pC{j}, l2, rho, alphaV, 'ElNet',0, [],[],[],[],1,k,debugfid);
        end
        X(idx,idx,k) = Xsub;
        Z(idx,idx,k) = Zsub;
        U(idx,idx,k) = Usub;
         fprintf(debugfid, ['resulting: ' num2str(sum(sum(Zsub ~= 0) > 1)) '\n']);
        converged = converged & convergedsub;
        logL = logL + logLsub;
    end
end
