# Supplementary material for: Efficient exploration of pan-cancer networks by generalized covariance selection and interactive web content
Source: Nucleic Acids Res. 2015 May 7;43(15):e98. doi: 10.1093/nar/gkv413 (PMC4551906; doi:10.1093/nar/gkv413)
Supplement: SUPPLEMENTARY DATA [file supp_gkv413_nar-03235-met-n-2014-File009.zip › CodeMatlab/cluster/ElNetCall_v2.m]

function [X, Z, U, converged,logL] = ElNetCall_v2(S, n_pats, delta, l1, L1prior, l2, rho, alphaV,X0,Z0,U0,debugfid)

logL = 0;

[p, ~,K] = size(S);
X = zeros(p,p,K, 'single');
Z = zeros(p,p,K, 'single');
U = zeros(p,p,K, 'single');
converged = 1;
for k = 1:K
    X(:,:,k) = eye(p,p,'single');
    Z(:,:,k) = eye(p,p,'single');
    U(:,:,k) = eye(p,p,'single');
    [SC,L1pC,group,u]=blockRearrangeData(S(:,:,k),n_pats,l1,L1prior,l2,'ElNet', alphaV, delta,k);
    
    for j =1:length(u)
        idx = find(group ==u(j));
        [Xsub, ~, Zsub, Usub, ~, convergedsub,logLsub] = ADMMk(SC{j}, n_pats,delta, l1*L1pC{j}, l2, rho, alphaV, 'ElNet',0, X0(idx,idx,k),[],Z0(idx,idx,k),U0(idx,idx,k),0,k,debugfid);
        
        if ~convergedsub
            [Xsub, ~, Zsub, Usub, ~, convergedsub,logLsub] = ADMMk(SC{j}, n_pats,delta, l1*L1pC{j}, l2, rho, alphaV, 'ElNet',0, X0(idx,idx,k),[],Z0(idx,idx,k),U0(idx,idx,k),1,k,debugfid);
        end
        X(idx,idx,k) = Xsub;
        Z(idx,idx,k) = Zsub;
        U(idx,idx,k) = Usub;
        
        converged = converged & convergedsub;
        logL = logL + logLsub;
    end
end
