# Supplementary material for: Efficient exploration of pan-cancer networks by generalized covariance selection and interactive web content
Source: Nucleic Acids Res. 2015 May 7;43(15):e98. doi: 10.1093/nar/gkv413 (PMC4551906; doi:10.1093/nar/gkv413)
Supplement: SUPPLEMENTARY DATA [file supp_gkv413_nar-03235-met-n-2014-File009.zip › CodeMatlab/cluster/ElNetSelRows.m]

function [S, selected_ix,R] = ElNetSelRows(current_cancer,cancer_ix,selectTheseDatatypes, l1, L1prior, alphaV, delta,n_pats,debugfid,randstream)

% this function takes fileID as input, and loads a problem specific data file

% called fileID_data.mat. Based on that information, it computes the elastic net

% solution for one individual cancer, and reports back the selected variables.

% in cases where it encounters very large blocks of variables to solve, it uses

% a subsampling strategy (10 subsamples of size

[S,~,R]=computeSmatrix(current_cancer, 1,selectTheseDatatypes,1, randstream);

p = size(S,1);

[SC,L1pC,group,u]=blockRearrangeData(S,n_pats,l1,L1prior,0,'ElNet', alphaV, delta,cancer_ix);

rho = mean(n_pats);

selected_ix = zeros(p,1);

% group is a vector of the same size as S, that contains the group membership

% for each variable. u is a vector that lists all the groups of size > 1

% SC is a cell array such that SC{1} is the subblock of S, for group u(1)

% corresponding to block_indices find(group==u(1))

% L1pC is a cell array with blocks of L1prior, with the same properties


for j=1:length(u)
    
    %
    
    % next, we loop through all the groups and run ADMMk for each group
    
    % using a low lambda 1 and the elastic net setting
    
    %
    
    block_size=size(SC{j},1);
    
    block_ix = find(group ==u(j));
    
    
    
    if (block_size>1)&&(block_size<100)%1000
        
        %
        
        % small block is run as is, i.e. no subsampling
        
        %
        c = clock; 
    
        [~, ~, z] = ADMMk(SC{j}, n_pats,delta, l1*L1pC{j}, 0, rho, alphaV, 'ElNet',0, [],[],[],[],0,cancer_ix);
        
        z(eye(block_size)==1) = 0;
        
        selected_ix_block=sign(sum(abs(z),2));
        
    else
        
        %
        
        % large blocks are run as random subsamples, 10x,
        
        % keeping track of the union of selected variables
        
        %
        c = clock; 
        fprintf(debugfid, ['ElNetSelRows;' current_cancer ', block ' num2str(j) ' of ' num2str(length(u)) ', block-size = ' num2str(block_size) ';time: ' num2str(c(4)) ':' num2str(c(5)) ':' num2str(c(6)) '\n']);

        selected_ix_block=zeros(block_size,1);
        sample_size = 100;
        for subsamples=1:100
            c = clock; 
            fprintf(debugfid, ['Subsampling; nr:' num2str(subsamples) ' time: ' num2str(c(4)) ':' num2str(c(5)) ':' num2str(c(6)) '\n']);

            
            r=randperm(block_size);
            
            block_ix_sample=r(1:sample_size);
            
            s_sub=SC{j}(block_ix_sample,block_ix_sample);
            
            l1p_sub = L1pC{j}(block_ix_sample,block_ix_sample);
            
            [~, ~, z] = ADMMk(s_sub, n_pats,delta, l1*l1p_sub, 0, rho, alphaV, 'ElNet',0, [],[],[],[],0,cancer_ix);
            
            z(eye(sample_size)==1) = 0;
            
            selected_ix_block_sample=sign(sum(abs(z),2));
            numselvar1 = sum(selected_ix_block); 
            selected_ix_block(r(1:sample_size))=sign(selected_ix_block(r(1:sample_size))+... %0        
        selected_ix_block_sample);
            numselvar2 = sum(selected_ix_block);
            fprintf(debugfid, ['Total number of vars: ' num2str(numselvar2) '; Number of new vars: ', num2str(numselvar2 - numselvar1), '\n']);
        end % for subsamples
        
    end % if block size ...
    
    selected_ix(block_ix(selected_ix_block==1))=1;
    
    
    
end % for groups
