# Supplementary material for: Efficient exploration of pan-cancer networks by generalized covariance selection and interactive web content
Source: Nucleic Acids Res. 2015 May 7;43(15):e98. doi: 10.1093/nar/gkv413 (PMC4551906; doi:10.1093/nar/gkv413)
Supplement: SUPPLEMENTARY DATA [file supp_gkv413_nar-03235-met-n-2014-File009.zip › CodeMatlab/cluster/Main.m]

%% This is the main script for creating the networks included in 
% "Efficient exploration of multi-cancer networks by generalized covariance
% selection and interactive web content". This code (and its subfunctions)
% is designed to work on the computer cluster Beda at C3SE at Chalmers 
% University, Sweden, and will need to be rewritten to function in another 
% context. 

cancertypes = {'gbm',...
			'ov',...
			'brca',...
			'hnsc',...
			'ucec',...
			'kirc',...
            'lusc',...
            'coad'};
description = {'Module Fused Elastic Net, Pancan, GBM', ...
               'Module Fused Elastic Net, Pancan, OV', ...
               'Module Fused Elastic Net, Pancan, BRCA', ...
               'Module Fused Elastic Net, Pancan, HNSC', ...
               'Module Fused Elastic Net, Pancan, UCEC', ...
               'Module Fused Elastic Net, Pancan, KIRC',...
               'Module Fused Elastic Net, Pancan, LUSC',...
               'Module Fused Elastic Net, Pancan, COAD'};
Title = {'PanCanB2, delta = 0.08, p = 0.75'};
tags = {'','','','','','','',''};
method = 'Fuse2';
runname = 'PanCanB2';
n_boots = 500;
%user ='';
%pass='';
selectTheseDatatypes = [];
set(0,'RecursionLimit',1000)
addpath(path, '../prepare_S_Lp');

%%
L1prior = constructLprior(cancertypes{1}, 0.75, selectTheseDatatypes);
delta = 0.08;
n_pats = [394.8333  498.6667  646.3333  254.1667  307.8333  337.8333  188.8333  277.0000];
lambda1 = [0.7:0.025:1];
lambda2 = [0 10^-4 0.0025 0.005 0.0075 0.01 0.015 0.02]; 

rho = [];


clusterSaveSettings(cancertypes,description,Title, tags,runname,n_pats,[],L1prior,lambda1,lambda2,rho,method,n_boots,selectTheseDatatypes, user, pass, delta);
%creates the jobfiles
clusterLaunch(runname);
%starts the jobs on the cluster
clusterStart(runname);

%% The following scripts has to be run one at a time, 
%% check showq if they have finished before starting the next one. 

% starts glue job
startClusterGlue(runname);

% starts job to summarize boots
startClusterSummarizeBoots(runname);
