# Supplementary material for: Efficient exploration of pan-cancer networks by generalized covariance selection and interactive web content
Source: Nucleic Acids Res. 2015 May 7;43(15):e98. doi: 10.1093/nar/gkv413 (PMC4551906; doi:10.1093/nar/gkv413)
Supplement: SUPPLEMENTARY DATA [file supp_gkv413_nar-03235-met-n-2014-File009.zip › CodeMatlab/cluster/mysave.m]

function mysave(filename, Zout,   converged, logL,group,u,p,K,selection_ind,V, varargin) %history,

Z = cell(K,1);
pw = length(V);
for k = 1:K

    Z{k} = speye(pw);
    z = speye(p);
    if iscell(Zout)
    for j = 1:length(u)

        g = u(j);
        idx = find(group ==g);
    
        z(idx,idx) = Zout{j}(:,:,k);
        Z{k}(V,V) = z;
    end
    else
       Z{k}(V,V) = sparse(double(Zout(:,:,k))); 
    end
end

if ~isempty(varargin)
    whg = varargin{1};
    save(filename, 'Z',  'converged', 'logL','whg','selection_ind','V', '-v7.3'); 
else
    save(filename, 'Z',  'converged', 'logL','selection_ind','V', '-v7.3'); 
end
