# Supplementary material for: Efficient exploration of pan-cancer networks by generalized covariance selection and interactive web content
Source: Nucleic Acids Res. 2015 May 7;43(15):e98. doi: 10.1093/nar/gkv413 (PMC4551906; doi:10.1093/nar/gkv413)
Supplement: SUPPLEMENTARY DATA [file supp_gkv413_nar-03235-met-n-2014-File009.zip › CodeMatlab/cluster/readme.txt]

This folder contains scripts o construct bootstrapped networks for multiple values
for lambda1 and lambda2. These scripts have been run on a 268 node computer cluster (C3SE) 
localized at Chalmers University of Technology in Gothenburg, Sweden. 
The main script is Main.m


To create a single network from a correlation matrix S, use folder "ADMMk".


To construct S, use files in folder “prepare_S_Lp”
