# Supplementary material for: Efficient exploration of pan-cancer networks by generalized covariance selection and interactive web content
Source: Nucleic Acids Res. 2015 May 7;43(15):e98. doi: 10.1093/nar/gkv413 (PMC4551906; doi:10.1093/nar/gkv413)
Supplement: SUPPLEMENTARY DATA [file supp_gkv413_nar-03235-met-n-2014-File009.zip › CodeMatlab/cluster/startClusterGlue.m]

function startClusterGlue(runname)


fid = fopen(['~/tempsolver/',runname, '_glue.sh'],'w');


fprintf(fid,'#!/bin/bash\n');
fprintf(fid,'#PBS -A SNIC001-12-284\n');
wt = 12;
fprintf(fid,['#PBS -l walltime=',num2str(wt),':00:00\n']); 
fprintf(fid,'#PBS -l nodes=1:ppn=8 \n');
fprintf(fid,['#PBS -N ' runname '_glue \n']);
fprintf(fid,['#PBS -o ~/tempsolver/' runname '_glue_debug.txt\n']);
fprintf(fid, ['cp ~/tempsolver/' runname, '_data.mat $TMPDIR\n']);
fprintf(fid, ['cp code2012/ADMMk/clusterGlue.m $TMPDIR\n']);
fprintf(fid, ['cp code2012/ADMMk/screenSettings_',runname,'.mat $TMPDIR\n']);
fprintf(fid, ['cd $TMPDIR\n']);
fprintf(fid, 'module load matlab \n');
fprintf(fid, ['matlab -nodesktop -r "clusterGlue ''', runname, ''' " \n']);


fclose(fid);
system(['qsub ~/tempsolver/' runname '_glue.sh']);
