# Supplementary material for: Efficient exploration of pan-cancer networks by generalized covariance selection and interactive web content
Source: Nucleic Acids Res. 2015 May 7;43(15):e98. doi: 10.1093/nar/gkv413 (PMC4551906; doi:10.1093/nar/gkv413)
Supplement: SUPPLEMENTARY DATA [file supp_gkv413_nar-03235-met-n-2014-File009.zip › CodeMatlab/cluster/startClusterSummarizeBoots.m]

function startClusterSummarizeBoots(runname)
load(['screenSettings_',runname,'.mat'],'lambda1', 'lambda2');
count = 0;
for i1 = 1:length(lambda1)
    for i2 = 1:length(lambda2)
        count = count + 1;
        fileId = [runname '_' num2str(count)];
        fid = fopen(['~/tempsolver/',fileId, '_summarize.sh'],'w');
        
        
        fprintf(fid,'#!/bin/bash\n');
        fprintf(fid,'#PBS -A SNIC001-12-284\n');
        wt = 7;
        fprintf(fid,['#PBS -l walltime=',num2str(wt),':00:00\n']); %0:10:00
        fprintf(fid,'#PBS -l nodes=1:ppn=8 \n');
        fprintf(fid,['#PBS -N ' fileId '_summarize \n']);
        fprintf(fid,['#PBS -o /tempsolver/' fileId '_summarize_debug.txt\n']);
        fprintf(fid, ['cp code2012/ADMMk/*.m $TMPDIR\n']);
        fprintf(fid, ['cp code2012/ADMMk/screenSettings_',runname,'.mat $TMPDIR\n']);
        fprintf(fid, ['cd $TMPDIR\n']);
        fprintf(fid, 'module load matlab \n');
        fprintf(fid, ['matlab -nodesktop -r "clusterSummarizeBoots ''', runname, ''' ''', num2str(lambda1(i1)), ''' ''', num2str(lambda2(i2)), ''' " \n']);
        
        fprintf(fid, 'cp $TMPDIR/*toHists.mat $HOME/networkResults\n');
        fprintf(fid, 'cp $TMPDIR/*resultsSummary.mat $HOME/networkResults\n');
        
        fclose(fid);
        system(['qsub ~/tempsolver/' fileId '_summarize.sh']);
    end
end
