# Supplementary material for: Efficient exploration of pan-cancer networks by generalized covariance selection and interactive web content
Source: Nucleic Acids Res. 2015 May 7;43(15):e98. doi: 10.1093/nar/gkv413 (PMC4551906; doi:10.1093/nar/gkv413)
Supplement: SUPPLEMENTARY DATA [file supp_gkv413_nar-03235-met-n-2014-File009.zip › CodeMatlab/prepare_S_Lp/blockRearrangeData.m]

% Rearrange S matrix into smaller blocks to solve separately. This can be
% done according to conditions defined in Supplement, and getGroups script.
% Blocks is arranged in cell matrix SC, with one block per cell. 

function [SC,L1pC,group,u]=blockRearrangeData(S,n_pats,l1,L1prior,l2,method, alphaV, delta,canceridx)

group =  getGroups(S,n_pats, l1*L1prior, l2, method, alphaV,delta,canceridx);
[h,u] = hist(group, 1:max(group));
u  = u(h > 1);
SC = cell(length(u),1);
L1pC = cell(length(u),1);
for j =1:length(u)
    g = u(j);
    idx = find(group == g);
    SC{j} = S(idx,idx,:);
    L1pC{j} = L1prior(idx,idx);
end
