# Supplementary material for: Efficient exploration of pan-cancer networks by generalized covariance selection and interactive web content
Source: Nucleic Acids Res. 2015 May 7;43(15):e98. doi: 10.1093/nar/gkv413 (PMC4551906; doi:10.1093/nar/gkv413)
Supplement: SUPPLEMENTARY DATA [file supp_gkv413_nar-03235-met-n-2014-File009.zip › CodeMatlab/prepare_S_Lp/bootstrapColumns.m]

function [y1_boot,y2_boot,r]=bootstrapColumns(y1,y2, randstream)
% IN: data matrises y1 and y2, with same number of columns. 
%     randstream - random stream to be used. 
% OUT: y1_boot, y2_boot - 10% of columns removed from y1 and y2. 
%      r - which columns are kept


n_pats=size(y1,2);


% without replacement 
r= randperm(randstream,n_pats);
r = r(1:round(0.9*n_pats));

%with replacement
%r = randi(n_pats, 1, n_pats);
%r = r(1:round(0.9*n_pats));

y1_boot = y1(:,r);
y2_boot = y2(:,r);
