# Supplementary material for: Efficient exploration of pan-cancer networks by generalized covariance selection and interactive web content
Source: Nucleic Acids Res. 2015 May 7;43(15):e98. doi: 10.1093/nar/gkv413 (PMC4551906; doi:10.1093/nar/gkv413)
Supplement: SUPPLEMENTARY DATA [file supp_gkv413_nar-03235-met-n-2014-File009.zip › CodeMatlab/prepare_S_Lp/computeSmatrix.m]

function [S,N,R]=computeSmatrix(cancertype, bootstrapflag, pickdatasets, rankmeth,randstream,varargin)
% computeSmatrix calculates the correlation matrix S
% IN: 
% cancertype - string specifying cancertype e.g. 'gbm'
% bootstrapflag - 1 if patients should be bootstrapped, 0 otherwise
% pickdatasets - vector of idxs of which datasets to include, [] if all
%                should be used
% rankmeth - 1 if methylation values should be ranked, 0 otherwise
% randstream - random stream, [] if default stream should be used
% varargin - R: cell matrix of permutation orders if a predecided bootstrap
%               should be used
% OUT:
% S - matrix of correlations
% N - matrix of number of samples for different data type combinations
% R - cell matrix of permutation orders if bootstrap have been used

if ~isempty(varargin)
    R = varargin{1};
    knoworder = 1;
else
    R = cell(length(pickdatasets),length(pickdatasets));
    knoworder= 0;
end
if isempty(randstream) 
    randstream = RandStream.getGlobalStream;
end
load(['../cancerdata/' cancertype '_DATA']);
load(['../cancerdata/' cancertype '_PATS']);
load(['../cancerdata/' cancertype '_ROWS']);
load(['../cancerdata/' cancertype '_datasets']);
n_datasets=length(DATA);
n_variables=1;
if isempty(pickdatasets)
    pickdatasets = 1:n_datasets;
end
for i=pickdatasets
   block_begin(i)=n_variables;
   n_variables=n_variables+size(DATA{i},1);
   block_end(i)=n_variables-1;
end
n_variables= n_variables-1;
tic 

S=single(zeros(n_variables));
N = zeros(length(pickdatasets));

for k=1:length(pickdatasets)
    i  =pickdatasets(k);
  y_i=DATA{i};
  pats_i=PATS{i};
  for l = 1:k 
      j=pickdatasets(l);
    y_j=DATA{j};
    pats_j=PATS{j};
    fprintf('%g %g time:%g\n',i,j,toc);
    [pats,y_i_sync,y_j_sync]=syncColumns(y_i,pats_i,y_j,pats_j);
    
    if bootstrapflag
        if knoworder
            y_i_sync = y_i_sync(:,R{k,l});
            y_j_sync = y_j_sync(:,R{k,l});
            pats = pats(R{k,l});
        else
            [y_i_sync, y_j_sync,r] = bootstrapColumns(y_i_sync, y_j_sync, randstream);
            R{k,l} = r;
            pats = pats(r);
        end
    end
    if rankmeth
        if strcmp('methylation', datasets{i}{1})
            y_i_sync = tiedrank(y_i_sync')';
        end
        
        if strcmp('methylation', datasets{j}{1})
            y_j_sync = tiedrank(y_j_sync')';
        end
    end
    if strcmp('mutation', datasets{i}{1})
        idx=find(sum(y_i_sync~=0,2)<=4);
        y_i_sync(idx,:) = 0;
        idx=find(sum(y_i_sync==0,2)<=4);
        y_i_sync(idx,:) = 0;
    end
    if strcmp('mutation', datasets{j}{1})
        idx=find(sum(y_j_sync~=0,2)<=4);
        y_j_sync(idx,:) = 0;
        idx=find(sum(y_j_sync==0,2)<=4);
        y_j_sync(idx,:) = 0;
    end
    Sij=single(corrFast(y_i_sync,y_j_sync));


    
    if strcmp('ov', cancertype) || strcmp('brca', cancertype) || strcmp('ucec', cancertype)
        if strcmp('clinical', datasets{i}{1})
            idx = find(strcmp('gender', ROWS{i}));
            Sij(idx, isnan(Sij(idx,:))) = 0;
        end
        if strcmp('clinical', datasets{j}{1})
            idx = find(strcmp('gender', ROWS{j}));
            Sij(isnan(Sij(:,idx)),idx) = 0;
        end
    end
    if strcmp('mutation', datasets{i}{1}) || strcmp('mutation', datasets{j}{1})
        Sij(isnan(Sij)) = 0;

    end
  
    if (any(any(Sij > 1)))
        save Sij Sij y_i_sync y_j_sync
        error ('notcorr');
    end
    if (any(any(isnan(Sij))))
       save Sij Sij 
	 error ('nans');
    end
    
    S(block_begin(i):block_end(i),block_begin(j):block_end(j))=Sij;
    S(block_begin(j):block_end(j),block_begin(i):block_end(i))=Sij';
    N(k,l) = length(pats);
    N(l,k) = N(k,l);
  end
end
S(eye(size(S,1))==1) = 1;
