# Supplementary material for: Efficient exploration of pan-cancer networks by generalized covariance selection and interactive web content
Source: Nucleic Acids Res. 2015 May 7;43(15):e98. doi: 10.1093/nar/gkv413 (PMC4551906; doi:10.1093/nar/gkv413)
Supplement: SUPPLEMENTARY DATA [file supp_gkv413_nar-03235-met-n-2014-File009.zip › CodeMatlab/prepare_S_Lp/constructLprior.m]

%Code to construct the prior for lambda1
% In: cancertype - string specifying cancertype
%     p - value for prior "discount"
%     pickdatasets - vector of numbers specifying which datasets to
%                    include, if [] pick all datasets
%     varargin - possible value:'bandedCNA' if CNAs should be allowed to
%     connect to closest neighbour

function L=constructLprior(cancertype,p, pickdatasets, varargin)
bandedcna = 0;
if ~isempty(varargin)
    if strcmp('bandedCNA',varargin{1})
        bandedcna = 1;
    end
end
load(['../cancerdata/' cancertype '_PATS.mat']);
load(['../cancerdata/' cancertype '_DATA.mat']);
load(['../cancerdata/' cancertype '_ROWS.mat']);
load(['../cancerdata/' cancertype '_datasets.mat']);
load(['../cancerdata/methTargetMatr.mat']);
load(['../cancerdata/mirnaTargetMatr.mat']);

n_datasets=length(DATA);
n_variables=1;
if isempty(pickdatasets)
    pickdatasets = 1:n_datasets;
end
for i=pickdatasets
   block_begin(i)=n_variables;
   n_variables=n_variables+size(DATA{i},1);
   block_end(i)=n_variables-1;
end
n_variables = n_variables-1;
tic 

L=single(zeros(n_variables));

for k=1:length(pickdatasets)
    i  =pickdatasets(k);
  datatype_i=datasets{i}{1};
  rows_i=ROWS{i};
  for l = 1:k 
      j=pickdatasets(l);
    rows_j=ROWS{j};
    datatype_j=datasets{j}{1};
    fprintf('%g %g time:%g\n',i,j,toc);
    Lij=priorBlock_local_v3(datatype_i,rows_i,datatype_j,rows_j,p, bandedcna);
   % 'done'
    L(block_begin(i):block_end(i),block_begin(j):block_end(j))=Lij;
    L(block_begin(j):block_end(j),block_begin(i):block_end(i))=Lij';
  end
end

function Lij= priorBlock_local_v3(datatype_i,rows_i,datatype_j,rows_j,p,bandedcna)
user = ' ';
pass= ' ';
datatypes=[datatype_i '+' datatype_j];

n_i=length(rows_i);
n_j=length(rows_j);

Lij = ones(n_i, n_j);

switch datatypes
    case {'mrna+mrna','cna+methylation','methylation+cna',...
            'cna+mirna','mirna+cna','mirna+methylation','methylation+mirna','mirna+mirna','mutation+mutation'}
    case 'mrna+mirna'
        
       targetmat = mirnaTargetMatr;
       Lij(targetmat == 1) = p;
   case 'mirna+mrna'
       targetmat = mirnaTargetMatr';
       Lij(targetmat == 1) = p;
   case 'mrna+methylation'
       targetmat = methTargetMatr;
       Lij(targetmat == 1) = p;
    case 'methylation+mrna'
        targetmat = methTargetMatr';
        Lij(targetmat == 1) = p;  
   
        
    case 'mrna+cna'
       Lij = Lij*1000;
       for g = 1:n_j
           idx = strcmp(rows_j(g), rows_i);
           Lij(idx,g) = 1;
       end
    case 'cna+mrna'
        Lij = Lij*1000;
       for g = 1:n_i
           idx = strcmp(rows_i(g), rows_j);
           Lij(g,idx) = 1;
       end
    case {'cna+cna'}%;
        if bandedcna
            Lij = full(spdiags(ones(n_i),[-1,0,1],n_i,n_i));
        else
            Lij = eye(n_i);
        end
        Lij(Lij == 0) = 1000;
    case {'methylation+methylation'}
        Lij = eye(n_i);
        Lij(Lij == 0) = 1000;
    case {   'mrna+mutation','mutation+mrna','clinical+mrna','mrna+clinical',...
            'mutation+cna','cna+mutation','clinical+cna','cna+clinical','mutation+methylation','methylation+mutation',...
            'clinical+methylation','methylation+clinical','mutation+mirna','mirna+mutation',...
            'clinical+mirna','mirna+clinical','clinical+mutation','mutation+clinical','clinical+clinical'}
%'doing'
        Lij = Lij*p;
    otherwise
        datatypes
        error('this constellation of datatypes is not implemented');
end
