# Supplementary material for: Efficient exploration of pan-cancer networks by generalized covariance selection and interactive web content
Source: Nucleic Acids Res. 2015 May 7;43(15):e98. doi: 10.1093/nar/gkv413 (PMC4551906; doi:10.1093/nar/gkv413)
Supplement: SUPPLEMENTARY DATA [file supp_gkv413_nar-03235-met-n-2014-File009.zip › CodeMatlab/prepare_S_Lp/corrFast.m]

function S12=corrFast(y1,y2,varargin)
%Calculate correlation S12 (p1xp2) for matrises y1 (p1xn) and y2 (p2xn)


  if numel(varargin) > 0 && strcmp('nocenter', varargin{1})
    center = 0;
  else
    center = 1;
  end

%
S12=NaN;

if size(y1,1)<5 || size(y2,1)<5 %clinical for example
    if center

        S12 = corr(y1', y2', 'rows', 'pairwise');
    else
       nominator = y1*y2';
       denom =  sqrt((sum(y1,2).^2)*(sum(y2,2).^2)');
       S12 = nominator./denom;
    end
 
else
      
    [n1,m1]=size(y1);
    [n2,m2]=size(y2);

    if center
        y1=y1-repmat(mean(y1,2),[1 m1]);
        y2=y2-repmat(mean(y2,2),[1 m2]);
       
        s1=std(y1,0,2);
        y1=y1./repmat(s1,[1 m1]);
    
        s2=std(y2,0,2);
        y2=y2./repmat(s2,[1 m2]);
    
    
        S12=y1*y2'/(m1-1);
        S12(s1==0,:)=0;
        S12(:,s2==0)=0;
    else
       nominator = y1*y2';
       denom =  sqrt((sum(y1,2).^2)*(sum(y2,2).^2)');
       S12 = nominator./denom;
    end
end
