# Supplementary material for: Efficient exploration of pan-cancer networks by generalized covariance selection and interactive web content
Source: Nucleic Acids Res. 2015 May 7;43(15):e98. doi: 10.1093/nar/gkv413 (PMC4551906; doi:10.1093/nar/gkv413)
Supplement: SUPPLEMENTARY DATA [file supp_gkv413_nar-03235-met-n-2014-File009.zip › CodeMatlab/prepare_S_Lp/getGroups.m]

% Rearrange S matrix into smaller blocks to solve separately. This can be
% done according to conditions defined in Supplement. Called by
% blockRearrangeData.m
function [g,idx] = getGroups(S,n, l1, l2, method, alpha, delta,varargin)
if ~isempty(varargin)
    canceridx = varargin{1};
else
    canceridx = 1:size(S,3);
end
K = length(n);
p = size(S,1);

if sum(sum(sum(abs(l2)))) == 0
    method = 'ElNet';
end
if strcmp('Fuse2', method);
    nd=((ones(1,K)/K).^delta).*((n./sum(n)).^(1-delta));
    nd=nd*sum(n);
    w = 1./bsxfun(@plus,1./(2*nd)',1./(2*nd));
    if length(l1) == 1
        l1 = repmat(l1, [p,p,K]);
    else
        l1 = repmat(l1, [1,1,K]);
    end
    
    l1 = l1*alpha;
    l2 = l2*min(min(w));
    
    n = reshape(n,1,1,K);
    n = repmat(n, p,p);
    [S,sortix] = sort(n.*S,3);
    nd = nd(sortix);
    l1 = l1.*nd;
    idx1 = ones(p,p);
    idx2 = ones(p,p);
    idx3= ones(p,p);
    for t = 1:K-1
        idx1 = idx1 & abs(sum(S(:,:,1:t),3)) <= sum(l1(:,:,1:t),3) + l2;%t*l1 + l2;
    end
    for t1 = 2:K-1
        for t2 = t1:K-1
            idx2 = idx2 & abs(sum(S(:,:,t1:t2),3)) <= sum(l1(:,:,t1:t2),3) + 2*l2;%(t2-t1+1)*l1 + 2*l2;
        end
    end
    for t = 2:K
        idx3 = idx3 & abs(sum(S(:,:,t:K),3)) <= sum(l1(:,:,t:K),3) + l2;%(K-t+1)*l1 + l2;
    end
    idx4 = abs(sum(S,3)) <= sum(l1,3);
    
    idx = ~(idx1 & idx2 & idx3 & idx4);
    
elseif strcmp('ElNet', method)
    
    nd=((ones(1,K)/K).^delta).*((n./sum(n)).^(1-delta));
    nd=nd*sum(n);
    
    idx = sparse(zeros(p));
    
    for k = 1:length(canceridx)
        ik = (abs(S(:,:,k)*n(canceridx(k))) > l1*nd(canceridx(k))*alpha);
        idx = idx + (ik);
    end
    idx = idx > 0;
    
else
    error(['There is no method called ', method, ]);
end
distMat = 1-idx;
distMat=distMat(tril(true(size(distMat,1)),-1));
distMat=distMat(:)';
z = linkage(distMat,'single');
g = cluster(z,'cutoff',0.5,'criterion','distance');
