# Supplementary material for: Efficient exploration of pan-cancer networks by generalized covariance selection and interactive web content
Source: Nucleic Acids Res. 2015 May 7;43(15):e98. doi: 10.1093/nar/gkv413 (PMC4551906; doi:10.1093/nar/gkv413)
Supplement: SUPPLEMENTARY DATA [file supp_gkv413_nar-03235-met-n-2014-File009.zip › CodeMatlab/prepare_S_Lp/getPvalues.m]

function getPvalues(cancertypes)
% compare survival curves of upper and lower quartile of data for all
% combinations of variables available for the cell array cancertypes = 
% {'gbm', 'ov,...}. Calculate p-value for difference between curve with
% function logrank. Save p-values in /cancerdata/cancer_survP.mat


K = length(cancertypes);
addpath(path, '../prepare_S_Lp');

for k = 1:K
    k
    c = cancertypes{k};
    load(['../cancerdata/', c, '_ROWS.mat']);
    load(['../cancerdata/', c, '_DATA.mat']);
    load(['../cancerdata/', c, '_PATS.mat']);

    load(['../cancerdata/', c, '_clinical.mat']);

    load(['../cancerdata/', c, '_datasets.mat']);

    P = cell(1,length(DATA));
    for d = 1:length(DATA)
        d
        
        [pats,clin,data]=syncColumns(clindata, clinpats,DATA{d},PATS{d});
        censoring = clin(6,:)==1;
         surv = max(clin(3:4,:));
        p = zeros(1,length(ROWS{d}));
       for i = 1:length(ROWS{d})
           if strcmp('clinical', datasets{d}{1})
               p(:) = 1;
           else
               if strcmp('mutation', datasets{d}{1})
                   ql = 0.5;
                   qu = 0.5;
                   
                   x1 = [surv(data(i,:)<=ql);censoring(data(i,:)<=ql)]';
                   x2 = [surv(data(i,:)>qu);censoring(data(i,:)>qu)]';
                   x1 = x1(~isnan(x1(:,1)),:);
                   x2 = x2(~isnan(x2(:,1)),:);
                   if isempty(x1) || isempty(x2)
                       p(i) = 1;
                   else
                       p(i)=logrank(x1,x2);%,alpha,censflag)
                   end
               else
                   
                   ql = quantile(data(i,:),0.25);
                   qu = quantile(data(i,:), 0.75);
                   
                   x1 = [surv(data(i,:)<=ql);censoring(data(i,:)<=ql)]';
                   x2 = [surv(data(i,:)>qu);censoring(data(i,:)>qu)]';
                   x1 = x1(~isnan(x1(:,1)),:);
                   x2 = x2(~isnan(x2(:,1)),:);
                   
                   if isempty(x1) || isempty(x2)
                       p(i) = 1;
                   else
                       p(i)=logrank(x1,x2);
                   end
               end
               
           end
       end
        P{d} = p;
    end
    save(['../cancerdata/', c, '_survP.mat'], 'P');
end
