# Supplementary material for: Efficient exploration of pan-cancer networks by generalized covariance selection and interactive web content
Source: Nucleic Acids Res. 2015 May 7;43(15):e98. doi: 10.1093/nar/gkv413 (PMC4551906; doi:10.1093/nar/gkv413)
Supplement: SUPPLEMENTARY DATA [file supp_gkv413_nar-03235-met-n-2014-File009.zip › CodeMatlab/prepare_S_Lp/readme.txt]

This folder contains scripts to construct the correlation matrix S, and the prior matrix L1prior.

To create a single network from a correlation matrix S, use folder "ADMMk".

To construct bootstrapped networks for multiple values for lambda1 and lambda2, scripts in the 
folder “cluster” was used. 
