# Supplementary material for: Efficient exploration of pan-cancer networks by generalized covariance selection and interactive web content
Source: Nucleic Acids Res. 2015 May 7;43(15):e98. doi: 10.1093/nar/gkv413 (PMC4551906; doi:10.1093/nar/gkv413)
Supplement: SUPPLEMENTARY DATA [file supp_gkv413_nar-03235-met-n-2014-File009.zip › CodeMatlab/prepare_S_Lp/syncColumns.m]

function [pats,y1_sync,y2_sync]=syncColumns(y1,pats1,y2,pats2)
% IN: data matrises y1 and y2, with corresponding patient vector pats1,
% pats2
% OUT: pats - vector with patients included in both datasets, 
%      y1_sync, y2_sync - data matrises with only columns for patients
%      included in pats. 

[pats, ix1, ix2]=intersect(pats1,pats2);

y1_sync=y1(:,ix1);
y2_sync=y2(:,ix2);
